# Supplementary material for: Lymph Node Metastasis in Gastrointestinal Carcinomas: A View from a Proteomics Perspective
Source: Curr Oncol. 2024 Aug 2;31(8):4455–75. doi: 10.3390/curroncol31080333 (PMC11352871; doi:10.3390/curroncol31080333)
Supplement: Supplementary file 1 [file curroncol-31-00333-s001.zip]

Archive with 2 entries (2 files):
- curroncol-2992371-Supplementary Materials.pdf
- Supplementary Table S1.xlsx
