# Supplementary material for: Lymph Node Metastasis in Gastrointestinal Carcinomas: A View from a Proteomics Perspective
Source: Curr Oncol. 2024 Aug 2;31(8):4455–75. doi: 10.3390/curroncol31080333 (PMC11352871; doi:10.3390/curroncol31080333)
Supplement: Supplementary file 1 [file curroncol-31-00333-s001.zip › Supplementary Table S1.xlsx]

## Sheet: (A) Colorectal cancer
Supplementary Table S1: Differentially expressed proteins in gastrointestinal carcinomas (A) Colorectal carcinoma (B) Gastric carcinoma (C) Pancreatic Carcinoma (D) Gallbladder carcinoma. The proteomics-based studies were used for the analysis.
(A) Colorectal carcinoma			(B) Gastric carcinoma			(C ) Pancreatic carcinoma			(D) Gallbladder carcinoma
Gene Symbol	Reference		Gene Symbol	Reference		Gene Symbol	Reference		Gene Symbol	Reference
TAGLN	Pie et al, 2007		YWHAB	Ma et al, 2014		PSMA1	Cui et al, 2009		FABP5	Jain et al, 2023
HSP27	Pie et al, 2007		LOC 728638	Ma et al, 2014		PRPF19	Cui et al, 2009		ANXA5	Jain et al, 2023
TPI1	Pie et al, 2007		ACTG2	Ma et al, 2014		B2G1	Cui et al, 2009		PPIA	Jain et al, 2023
APOA1	Pie et al, 2007		ACTC1	Ma et al, 2014		STMN1	Cui et al, 2009		KRT17	Jain et al, 2023
TUBB	Pie et al, 2007		POTEE	Ma et al, 2014		KRT10	Cui et al, 2009		AGR2	Jain et al, 2023
CALR	Pie et al, 2007		TPM1	Ma et al, 2014		SRI	Cui et al, 2009		PPIB	Jain et al, 2023
VIM	Pie et al, 2007		FGB	Ma et al, 2014		TUBB2B	Cui et al, 2009		LRPPRC	Jain et al, 2023
KRT8	Pie et al, 2007		ACTB	Ma et al, 2014		VIM	Cui et al, 2009		KRT6A	Jain et al, 2023
1FZEC	Pie et al, 2007		ACTB Beta actin Variant	Ma et al, 2014		C14orf166	Cui et al, 2009		HSPA9	Jain et al, 2023
GST	Pie et al, 2007		TUBB	Ma et al, 2014		FGB	Cui et al, 2009		TAGLN2	Jain et al, 2023
KRT1	Pie et al, 2007		POTEE	Ma et al, 2014		CALR	Cui et al, 2009		COX5A	Jain et al, 2023
PSME2	Pie et al, 2007		ACTCG1 Actin cytoplasmic 2	Ma et al, 2014		CSTB	Cui et al, 2009		NPM1	Jain et al, 2023
ANXA4	Pie et al, 2007		NEPL	Ma et al, 2014		RDX	Cui et al, 2009		CAPG	Jain et al, 2023
IGH	Pie et al, 2007		DES	Ma et al, 2014		EZR	Cui et al, 2009		ANP32A	Jain et al, 2023
ALDOA	Pie et al, 2007		ENO1	Ma et al, 2014		MSN	Cui et al, 2009		ANXA2	Jain et al, 2023
ENO1	Pie et al, 2007		KRT8	Ma et al, 2014		YWHAE	Cui et al, 2009		SERPINH1	Jain et al, 2023
AAH01166	Pie et al, 2007		MYH11	Ma et al, 2014		LMNA	Cui et al, 2009		ECH1	Jain et al, 2023
ANXA2	Pie et al, 2007		APOA1	Ma et al, 2014		STIP1	Cui et al, 2009		COL1A2	Jain et al, 2023
AGR2	Pie et al, 2007		ARHGDIA	Ma et al, 2014		CA1	Cui et al, 2009		ANXA10	Jain et al, 2023
AAA64922	Pie et al, 2007		DSTN	Ma et al, 2014		PEBP1	Cui et al, 2009		AOC3	Jain et al, 2023
TF	Pie et al, 2007		PFN1	Ma et al, 2014		MDH1	Cui et al, 2009		EEF1A1	Jain et al, 2023
ACTB	Pie et al, 2007		LGALS1	Ma et al, 2014		ACTL6A	Cui et al, 2009		KRT1	Jain et al, 2023
ACTB	Pie et al, 2007		LCP1	Ma et al, 2014		RANBP1	Cui et al, 2009		SRI	Jain et al, 2023
FABP1	Pie et al, 2007		TAGLN	Ma et al, 2014		FSCN1	Cui et al, 2009		ADH1C	Jain et al, 2023
CCT8	Pie et al, 2007		TAGLN	Ma et al, 2014		PGAM1	Cui et al, 2009		ADH4	Jain et al, 2023
TAGLN	Lin et al, 2009		LOC 653781	Ma et al, 2014		ERP29	Cui et al, 2009		ALDH18A1	Jain et al, 2023
MDH1	Lin et al, 2009					TXNRD1	Cui et al, 2009		APEX1	Jain et al, 2023
TAGLN	Lin et al, 2009					DPYSL3	Cui et al, 2009		HNRNPA1	Jain et al, 2023
TAGLN	Lin et al, 2009					SOD2	Cui et al, 2009		HNRNPA2B1	Jain et al, 2023
ALDH1B1	Lin et al, 2009					ALB	Cui et al, 2009		HNRNPA3	Jain et al, 2023
ACADVL	Lin et al, 2009					KRT8	Cui et al, 2009		HSPA8	Jain et al, 2023
TTR	Yue et al, 2009					IDH1	Cui et al, 2009		IDH2	Jain et al, 2023
PPIB	Yue et al, 2009					CCT1	Cui et al, 2009		HNRNPK	Jain et al, 2023
GLO1	Yue et al, 2009					AGR3	Suzuki et al, 2020		A1BG	Jain et al, 2023
HSPB1	Yue et al, 2009					DEF3	Suzuki et al, 2020		APOC3	Jain et al, 2023
LGALS3	Yue et al, 2009					MYH14	Suzuki et al, 2020		CKMT1A	Jain et al, 2023
PSMA5	Yue et al, 2009					ABHD14B	Suzuki et al, 2020		COX4I1	Jain et al, 2023
PMSA1	Yue et al, 2009					HPX	Suzuki et al, 2020		COX6B1	Jain et al, 2023
KRT19	Yue et al, 2009					FTL	Suzuki et al, 2020		DLST	Jain et al, 2023
SERPINB1	Yue et al, 2009					TPM1	Suzuki et al, 2020		GMDS	Jain et al, 2023
ALDH1A1	Yue et al, 2009					CSRP1	Suzuki et al, 2020		HADHB	Jain et al, 2023
TCPZ	Yue et al, 2009					PLEC	Suzuki et al, 2020		HSP90AA1	Jain et al, 2023
WDR1	Yue et al, 2009					TUBA4A	Naidoo et al, 2012		HSP90AB1	Jain et al, 2023
VCL	He et al,2010					TPM4	Naidoo et al, 2012		MDH2	Jain et al, 2023
PDZD8	He et al,2010					HNRNPH1	Naidoo et al, 2012		PGD	Jain et al, 2023
HNRNPL	He et al,2010					YWHAH	Naidoo et al, 2012		RDH16	Jain et al, 2023
LMNA	He et al,2010					KRT7	Naidoo et al, 2012		RPS28	Jain et al, 2023
ATIC	He et al,2010					CSE1L	Naidoo et al, 2012		SLC25A3	Jain et al, 2023
RUVBL1	He et al,2010					IQGAP2	Naidoo et al, 2012		SLC25A6	Jain et al, 2023
SERPINB1	He et al,2010					COL12A1	Naidoo et al, 2012		TUFM	Jain et al, 2023
TUBB2C	He et al,2010					H2AFY2	Naidoo et al, 2012		UGT2B7	Jain et al, 2023
TCP11	He et al,2010					S100P	Naidoo et al, 2012		VCAN	Jain et al, 2023
ANXA1	He et al,2010					ENO2	Naidoo et al, 2012		KRT19	Jain et al, 2023
CLIC1	He et al,2010					LCP1	Naidoo et al, 2012		KRT7	Jain et al, 2023
EZR	He et al,2010					TUBB2A	Naidoo et al, 2012		LASP1	Jain et al, 2023
ALB	He et al,2010					KRT20	Naidoo et al, 2012		PKM	Jain et al, 2023
GLO1	He et al,2010					TPM1	Naidoo et al, 2012		TYMP	Jain et al, 2023
PFN1	He et al,2010					RPL8	Naidoo et al, 2012		VIM	Jain et al, 2023
LMNA	He et al,2010					S100A10	Naidoo et al, 2012
TF	He et al,2010					CCT5	Naidoo et al, 2012
ALB	He et al,2010					HNRNPA1	Naidoo et al, 2012
SERPINA1	He et al,2010					TNC	Naidoo et al, 2012
IDH1	He et al,2010					YWHAZ	Naidoo et al, 2012
PSMC6	He et al,2010					DSP	Naidoo et al, 2012
FGB	He et al,2010					FLNB	Naidoo et al, 2012
ANXA2	He et al,2010					SPTBN1	Naidoo et al, 2012
SRP19	He et al,2010					CTSG	Naidoo et al, 2012
ANXA4	He et al,2010					TRIM28	Naidoo et al, 2012
ANXA3	He et al,2010					MARCKS	Naidoo et al, 2012
C1QTNF1	He et al,2010					PKM2	Naidoo et al, 2012
ETHE1	He et al,2010					YWHAQ	Naidoo et al, 2012
TPI1	He et al,2010					HBA1/HBA2	Naidoo et al, 2012
HSPB1	He et al,2010					LGALS4	Naidoo et al, 2012
APOA1	He et al,2010					SFN	Naidoo et al, 2012
GLO1	He et al,2010					FGB	Naidoo et al, 2012
PSMA2	He et al,2010					IQGAP1	Naidoo et al, 2012
ARHGDIA	He et al,2010					YWHAG	Naidoo et al, 2012
PDK2	He et al,2010					DMBT1	Naidoo et al, 2012
SUCLG2	He et al,2010					ERH	Naidoo et al, 2012
RNF170	He et al,2010					CYRZ	Naidoo et al, 2012
MYL6B	He et al,2010					UQCRC2	Naidoo et al, 2012
RP11-429E11.3	He et al,2010					HSD17B4	Naidoo et al, 2012
HBB	He et al,2010					S100A8	Naidoo et al, 2012
CRYAB	Ma et al, 2010					WDR1	Naidoo et al, 2012
EIF6	Ma et al, 2010					PGM1	Naidoo et al, 2012
RAB3D	Ma et al, 2010					KRT14	Naidoo et al, 2012
ANP32A	Ma et al, 2010					RPS4X	Naidoo et al, 2012
PCNA	Ma et al, 2010					PRKDC	Naidoo et al, 2012
TPM1	Ma et al, 2010					SFPQ	Naidoo et al, 2012
MYL9	Ma et al, 2010					CTNNB1	Naidoo et al, 2012
TAGLN	Ma et al, 2010					HADHA	Naidoo et al, 2012
HSP27	Ma et al, 2010					RPL15	Naidoo et al, 2012
TAGLN	Ma et al, 2010					KRT18	Naidoo et al, 2012
TAGLN	Ma et al, 2010					HNRNPF	Naidoo et al, 2012
CBX3	Ma et al, 2010					TAGLN2	Naidoo et al, 2012
APCS	Ma et al, 2010					UGDH	Naidoo et al, 2012
KRT9	Ma et al, 2010					LRPPRC	Naidoo et al, 2012
PGM5	Ma et al, 2010					HBB	Naidoo et al, 2012
GAPDHS	Ma et al, 2010					MPO	Naidoo et al, 2012
GST M2-2	Ma et al, 2010					DEFA1	Naidoo et al, 2012
SULT1A3	Ma et al, 2010					MVP	Naidoo et al, 2012
LDHB	Ma et al, 2010					ITRP3	Naidoo et al, 2012
NDPK-A	Ma et al, 2010					PDCD6	Naidoo et al, 2012
GRP78	Ma et al, 2010					AKR1B10	Naidoo et al, 2012
PKM2	Ma et al, 2010					HNRNPM	Naidoo et al, 2012
UCH-L1	Ma et al, 2010					YWHAB	Naidoo et al, 2012
CMPK1	Ma et al, 2010					TLN1	Naidoo et al, 2012
PSME1	Ma et al, 2010					C22orf28/RTCB	Naidoo et al, 2012
HSP27	Ma et al, 2010					EVPL	Naidoo et al, 2012
ANXA2	Ma et al, 2010					PDXDC1	Naidoo et al, 2012
CTSD	Ma et al, 2010					RPL4	Naidoo et al, 2012
PKM1/M2	Ma et al, 2010					ARPC1B	Naidoo et al, 2012
FHC	Ma et al, 2010					PSMA1	Naidoo et al, 2012
ACADS	Ma et al, 2010					HSPA1B/HSPA1A	Naidoo et al, 2012
ALB	Ma et al, 2010					PFKL	Naidoo et al, 2012
ALB	Ma et al, 2010					CPT1A	Naidoo et al, 2012
GSTM3	Meding et al, 2012					LIMA1	Naidoo et al, 2012
CSRP1	Meding et al, 2012					TUFM	Naidoo et al, 2012
PSAT1	Meding et al, 2012					THBS1	Naidoo et al, 2012
PTPLAD1	Meding et al, 2012					KTN1	Naidoo et al, 2012
UGDH	Meding et al, 2012					RAB14	Naidoo et al, 2012
OGFR	Meding et al, 2012					OGDH	Naidoo et al, 2012
MTTP	Meding et al, 2012					EIF4A3	Naidoo et al, 2012
MOGS	Meding et al, 2012					APEX1	Naidoo et al, 2012
PRDX3	Meding et al, 2012					PARP1	Naidoo et al, 2012
AHSA1	Meding et al, 2012					PLS1	Naidoo et al, 2012
HSPA1B	Meding et al, 2012					RPS15A	Naidoo et al, 2012
NUDC	Meding et al, 2012					CYCS	Naidoo et al, 2012
HSP90AB1	Meding et al, 2012					TMSB4X	Naidoo et al, 2012
DCD	Meding et al, 2012					CTNNA1	Naidoo et al, 2012
PACAP	Meding et al, 2012					RPL5	Naidoo et al, 2012
COPG	Meding et al, 2012					DYNC1H1	Naidoo et al, 2012
TKT	Meding et al, 2012					HNRNPL	Naidoo et al, 2012
YWHAQ	Meding et al, 2012					GOT1	Naidoo et al, 2012
KARS	Meding et al, 2012					LMNB1	Naidoo et al, 2012
PDCD6IP	Meding et al, 2012					LMNA	Naidoo et al, 2012
NDUFAF3	Meding et al, 2012					FBN1	Naidoo et al, 2012
NDUFB5	Meding et al, 2012					NONO	Naidoo et al, 2012
GDI2	Meding et al, 2012					CCT4	Naidoo et al, 2012
ACOT7	Meding et al, 2012					VDAC1	Naidoo et al, 2012
TNPO1	Meding et al, 2012					EFHD2	Naidoo et al, 2012
FSCN1	Meding et al, 2012					EHD1	Naidoo et al, 2012
FH	Meding et al, 2012					AIFM1	Naidoo et al, 2012
SSR1	Meding et al, 2012					PCBP2	Naidoo et al, 2012
MX1	Croner et al, 2014					ALDOA	Naidoo et al, 2012
DNAJA2	Croner et al, 2014					PCBP1	Naidoo et al, 2012
CASP7	Croner et al, 2014					ANXA4	Naidoo et al, 2012
DNAJB11	Croner et al, 2014					HMGA1	Naidoo et al, 2012
GOLPH3L	Croner et al, 2014					HIST1H1E	Naidoo et al, 2012
AIP	Croner et al, 2014					SRI	Naidoo et al, 2012
IGF1R	Croner et al, 2014					FUBP1	Naidoo et al, 2012
RNF40	Croner et al, 2014					VIM	Naidoo et al, 2012
CDC27	Croner et al, 2014					KPNB1	Naidoo et al, 2012
CLN5	Croner et al, 2014					SFRS1	Naidoo et al, 2012
TTC1	Croner et al, 2014					PA2G4	Naidoo et al, 2012
HAT1	Croner et al, 2014					HSPB1	Naidoo et al, 2012
UBAC1	Croner et al, 2014					MSN	Naidoo et al, 2012
NUDC	Croner et al, 2014
OLA1	Croner et al, 2014
COX72L	Croner et al, 2014
PMPCA	Croner et al, 2014
GLS	Croner et al, 2014
CASP2	Croner et al, 2014
IRF2BP1	Croner et al, 2014
HSPB6	Croner et al, 2014
FRMD8	Croner et al, 2014
ALDH5A1	Croner et al, 2014
NT5DC2	Croner et al, 2014
RPL14	Croner et al, 2014
MRPS33	Croner et al, 2014
DAG1	Croner et al, 2014
CCDC93	Croner et al, 2014
MESDC2	Croner et al, 2014
SERPINA1	Zhao et al, 2011
TF	Zhao et al, 2011
TTR	Zhao et al, 2011
APOA4	Zhao et al, 2011
HSPB1	Zhao et al, 2011
APOA1	Zhao et al, 2011
AZGP1	Zhao et al, 2011
HPT	Zhao et al, 2011
1433B	Mori et al 2016
1433Z	Mori et al 2016
H0YF32	Mori et al 2016
J3KN86	Mori et al 2016
D6RIX0	Mori et al 2016
RL6	Mori et al 2016
ADT1	Mori et al 2016
ARF1	Mori et al 2016
F5H423	Mori et al 2016
ENOA	Mori et al 2016
BAP31	Mori et al 2016
E9PK25	Mori et al 2016
H2AY	Mori et al 2016
APEX1	Mori et al 2016
EF1A1	Mori et al 2016
B4DTG2	Mori et al 2016
EF2	Mori et al 2016
J3KPS3	Mori et al 2016
Q5T7D5	Mori et al 2016
G3P	Mori et al 2016
E7ET30	Mori et al 2016
KAD3	Mori et al 2016
HSPB1	Mori et al 2016
Q5SZ08	Mori et al 2016
ROA1	Mori et al 2016
F8W1S7	Mori et al 2016
ROA2	Mori et al 2016
B4DY08	Mori et al 2016
H7BYM6	Mori et al 2016
H15	Mori et al 2016
H2AV	Mori et al 2016
ILF3	Mori et al 2016
H2AJ	Mori et al 2016
HNRPU	Mori et al 2016
LDHA	Mori et al 2016
LAMP1	Mori et al 2016
YBOX1	Mori et al 2016
NUCL	Mori et al 2016
NPM	Mori et al 2016
Q32Q12	Mori et al 2016
MPCP	Mori et al 2016
B7Z7A9	Mori et al 2016
PGK1	Mori et al 2016
PIGR	Mori et al 2016
H0YM70	Mori et al 2016
PDIA1	Mori et al 2016
S10AB	Mori et al 2016
S10A8	Mori et al 2016
S10A9	Mori et al 2016
EF1A3	Mori et al 2016
Q504U3	Mori et al 2016
GDIB	Mori et al 2016
SERPH	Mori et al 2016
SND1	Mori et al 2016
B4DEM7	Mori et al 2016
TPIS	Mori et al 2016
TBA4A	Mori et al 2016
RS27A	Mori et al 2016
H3BLV8	Mori et al 2016
XAF1	Mori et al 2016
HIBADH	Mori et al 2017
RPL10A	Mori et al 2017
RPL13	Mori et al 2017
RPL17	Mori et al 2017
RPL3	Mori et al 2017
RPL35	Mori et al 2017
RPL6	Mori et al 2017
ACAT2	Mori et al 2017
ANP32A	Mori et al 2017
LYPLA2	Mori et al 2017
ARF1	Mori et al 2017
ARL3	Mori et al 2017
ASS1	Mori et al 2017
BCAP31	Mori et al 2017
COPB1	Mori et al 2017
C1QBP	Mori et al 2017
EEF1B2	Mori et al 2017
TUFM	Mori et al 2017
RPS3A	Mori et al 2017
IF4A1	Mori et al 2017
IF4A3	Mori et al 2017
EZR	Mori et al 2017
ALDOA	Mori et al 2017
HDGF	Mori et al 2017
HNRNPC	Mori et al 2017
HMGA1	Mori et al 2017
H1-5	Mori et al 2017
ILF3	Mori et al 2017
CKMT1A	Mori et al 2017
TPM3	Mori et al 2017
DBI	Mori et al 2017
HNRPU	Mori et al 2017
KRT18	Mori et al 2017
LAMP1	Mori et al 2017
MPO	Mori et al 2017
YBX1	Mori et al 2017
NPM1	Mori et al 2017
SLC25A3	Mori et al 2017
PGK1	Mori et al 2017
PSME2	Mori et al 2017
P4HB	Mori et al 2017
FAM3D	Mori et al 2017
S100A9	Mori et al 2017
UBB	Mori et al 2017
PNP	Mori et al 2017
ATP1A1	Mori et al 2017
ATP1B1	Mori et al 2017
ATP1B1	Mori et al 2017
SND1	Mori et al 2017
CCT4	Mori et al 2017
CCT6A	Mori et al 2017
TYMP	Mori et al 2017
VCP	Mori et al 2017
VPS29	Mori et al 2017
XAF1	Mori et al 2017
TPM2
TCTP
PSA5
GLU2B
SMCA4
HERC2
TBB4B
NAA35
1433Z
APOA1
GDIR1
ATP5H
EFTU
SBP1
GSN
PSME2
HNRPF
PRDX4
OLFM4
CLCA1
CAPN9
MCEMP1
CALB2
CEACAM7
HLA-A
DCD
KRT17
RPS4Y1
SULT1A1
PRPH
DERL3
UCHL1
IL1RN
IGHA2
JCHAIN
PGK2
HLA-A
AOC3
CHGA
TMCC3
KRT16
MT-ND2
CES1
EPX
CPS1
SERPINA3
SAA1
RPL22L1
SERPINA1
NQO1
RPL24
UQCC3
NOS2
RPS17
KRT7
ACTN3
RPL31
RPL35
FCGR2A
MRPL16
RPL13
HSPA4L
EIF1
PIGR
RPS11
AAMDC
RPS26
RPL23
RPL27A
RPL3
RPL19
SERPINB6
RPL28
PYCR1
CRIP1
RPL21
